# Supplementary material for: N′-Hy­droxy­pyridine-2-carboximidamide–succinic acid (2/1)
Source: Acta Crystallogr Sect E Struct Rep Online. 2013 May 31;69(Pt 6):o992. doi: 10.1107/S1600536813014359 (PMC3685124; doi:10.1107/S1600536813014359)
Supplement: Supplementary file 2 [file e-69-0o992-Isup2.hkl]

# 
# h,k,l, Fc-squared, Fo-squared, sigma(Fo-squared) and status flag 
# 
data_I
_shelx_title ' test in P21/c ' 
_shelx_refln_list_code          4 
_shelx_F_calc_maximum      136.10 
_exptl_crystal_F_000       412.00 
_reflns_d_resolution_high  0.8301 
 
loop_ 
 _symmetry_equiv_pos_as_xyz 
 'x, y, z' 
 '-x, y+1/2, -z+1/2' 
 '-x, -y, -z' 
 'x, -y-1/2, z-1/2' 
 
_cell_length_a     8.6707 
_cell_length_b     5.2628 
_cell_length_c    20.6693 
_cell_angle_alpha  90.000 
_cell_angle_beta   93.014 
_cell_angle_gamma  90.000 
 
_shelx_F_squared_multiplier     1.000 
 
loop_ 
 _refln_index_h 
 _refln_index_k 
 _refln_index_l 
 _refln_F_squared_calc 
 _refln_F_squared_meas 
 _refln_F_squared_sigma 
 _refln_observed_status 
   2   0   0     1806.51     1895.73     21.65 o 
   3   0   0        2.58        1.92      1.62 o 
   4   0   0     1740.45     1720.42     28.42 o 
   5   0   0       43.82       40.00      6.21 o 
   6   0   0      736.29      721.88     15.71 o 
   7   0   0       39.90       46.93      6.63 o 
   8   0   0       33.47       39.32      4.61 o 
   9   0   0       59.30       65.91      8.95 o 
  10   0   0       96.46      105.71     11.90 o 
   1   1   0        6.83        7.22      0.83 o 
   2   1   0     1546.31     1518.58     11.58 o 
   3   1   0        0.23        2.10      0.83 o 
   4   1   0        1.34       -0.52      0.82 o 
   5   1   0        0.02        0.59      1.25 o 
   6   1   0      121.15      127.26      4.76 o 
   7   1   0       13.65       16.59      5.49 o 
   8   1   0       70.62       81.75      6.49 o 
   9   1   0        9.11       11.07      2.96 o 
  10   1   0        1.08        0.17      2.20 o 
   0   2   0     1771.36     1768.16     15.91 o 
   1   2   0       45.01       43.85      1.75 o 
   2   2   0      525.30      535.53      6.79 o 
   3   2   0        0.89        3.54      1.02 o 
   4   2   0      823.46      802.38     16.46 o 
   5   2   0        5.66        4.97      1.27 o 
   6   2   0       19.12       14.61      2.20 o 
   7   2   0        0.26       -1.90      1.90 o 
   8   2   0        2.37        1.65      2.05 o 
   9   2   0        8.40       10.08      3.06 o 
   1   3   0      141.18      129.04      3.56 o 
   2   3   0        0.52        0.23      0.79 o 
   3   3   0        1.58        1.27      0.93 o 
   4   3   0      158.40      150.86      5.52 o 
   5   3   0        7.79        5.65      1.56 o 
   6   3   0       17.10       14.41      2.24 o 
   7   3   0       11.12        6.59      4.87 o 
   8   3   0        7.01        9.05      2.67 o 
   9   3   0        4.03        7.84      2.84 o 
   0   4   0        1.09       -0.28      1.26 o 
   1   4   0       10.17        8.60      1.30 o 
   2   4   0       45.24       42.22      2.70 o 
   3   4   0      107.10      109.77      5.15 o 
   4   4   0       13.33        9.63      1.76 o 
   5   4   0        5.25        1.25      1.20 o 
   6   4   0        0.31        0.13      1.61 o 
   7   4   0        0.36       -2.16      2.67 o 
   8   4   0        7.41        5.33      3.54 o 
   1   5   0      135.66      142.45      4.83 o 
   2   5   0      149.30      146.15      4.99 o 
   3   5   0        1.37        1.71      1.78 o 
   4   5   0       19.60       19.53      3.10 o 
   5   5   0       24.58       27.09      3.85 o 
   6   5   0        6.38        6.44      2.35 o 
   0   6   0       20.35       23.59      5.13 o 
   1   6   0        7.39        9.10      6.07 o 
   2   6   0       15.01       11.53      2.72 o 
   3   6   0       18.48       22.39      3.57 o 
 -10   1   1        5.47        3.43      3.41 o 
  -9   1   1        0.34       -0.09      2.40 o 
  -8   1   1       65.69       61.95      5.29 o 
  -7   1   1       31.30       30.52      5.84 o 
  -6   1   1        4.40        4.87      1.40 o 
  -5   1   1       43.22       46.62      3.08 o 
  -4   1   1      510.53      475.67      8.53 o 
  -3   1   1     1441.75     1478.57     13.61 o 
  -2   1   1     4850.19     4988.63     23.80 o 
  -1   1   1     6723.52     6634.11     24.42 o 
   0   1   1       44.28       34.31      1.39 o 
   1   1   1     1056.92     1000.93      7.19 o 
   2   1   1      287.60      283.58      4.77 o 
   3   1   1      488.11      489.09      5.38 o 
   4   1   1      319.12      292.14      6.53 o 
   5   1   1       68.89       84.99      4.05 o 
   6   1   1      241.58      242.63      6.51 o 
   7   1   1       53.58       60.72      5.31 o 
   8   1   1       20.87       17.20      3.10 o 
   9   1   1        3.31        8.01      2.44 o 
  10   1   1        0.71       -1.25      2.21 o 
  -9   2   1        2.88        4.23      2.22 o 
  -8   2   1        0.45        1.55      2.76 o 
  -7   2   1        8.76        9.35      4.57 o 
  -6   2   1        0.23       -0.54      1.24 o 
  -5   2   1      120.03      124.93      8.60 o 
  -4   2   1      153.29      140.46      4.96 o 
  -3   2   1      173.47      165.12      4.85 o 
  -2   2   1      619.53      614.37      7.43 o 
  -1   2   1     3237.03     3106.82     24.47 o 
   0   2   1        2.50        3.84      0.68 o 
   1   2   1        4.81        6.41      0.82 o 
   2   2   1     1663.65     1626.47     12.01 o 
   3   2   1       95.21       91.45      3.10 o 
   4   2   1      110.74      128.29      4.55 o 
   5   2   1       27.98       30.44      1.79 o 
   6   2   1       33.02       31.97      2.96 o 
   7   2   1       66.94       67.00      5.56 o 
   8   2   1        3.07        2.39      1.79 o 
   9   2   1        0.42       -2.03      2.11 o 
  -9   3   1       18.38       31.17      4.67 o 
  -8   3   1        1.06        1.65      2.88 o 
  -7   3   1       19.96       19.96      3.38 o 
  -6   3   1       47.56       45.31      4.55 o 
  -5   3   1        6.67        5.90      1.71 o 
  -4   3   1      107.13      105.59      4.14 o 
  -3   3   1        6.82        5.97      1.37 o 
  -2   3   1       81.77       77.29      2.97 o 
  -1   3   1      162.53      169.41      4.09 o 
   0   3   1     1008.17     1010.19     10.92 o 
   1   3   1        3.28        2.74      0.80 o 
   2   3   1        1.42        1.45      0.77 o 
   3   3   1       17.14       11.44      1.37 o 
   4   3   1        3.99        5.96      1.45 o 
   5   3   1       22.19       24.85      3.57 o 
   6   3   1        2.25        0.83      1.76 o 
   7   3   1        0.63       -0.68      1.66 o 
   8   3   1        1.04       -0.76      1.95 o 
   9   3   1        0.89       -0.50      1.95 o 
  -8   4   1        0.42        1.73      2.10 o 
  -7   4   1        0.99        0.35      1.48 o 
  -6   4   1       14.50       15.32      4.47 o 
  -5   4   1       48.37       41.60      3.35 o 
  -4   4   1       12.75        8.39      1.81 o 
  -3   4   1      642.97      636.01     11.36 o 
  -2   4   1      269.72      281.55      6.31 o 
  -1   4   1       74.92       73.91      3.17 o 
   0   4   1        5.81        5.83      1.07 o 
   1   4   1      189.35      194.08      4.96 o 
   2   4   1      109.58      106.25      3.78 o 
   3   4   1      227.28      230.44      5.76 o 
   4   4   1       98.13       94.50      4.41 o 
   5   4   1        6.82        4.59      1.79 o 
   6   4   1        7.32       10.90      4.99 o 
   7   4   1        0.01       -0.41      1.84 o 
   8   4   1       12.18       16.10      3.31 o 
  -6   5   1        0.56       -1.90      1.90 o 
  -5   5   1        3.24       -0.92      1.88 o 
  -4   5   1        0.56        0.35      1.55 o 
  -3   5   1        6.30        7.64      1.65 o 
  -2   5   1       44.67       43.34      2.82 o 
  -1   5   1        5.06        5.09      1.34 o 
   0   5   1      115.68      115.89      4.42 o 
   1   5   1       65.63       73.99      3.48 o 
   2   5   1        5.28        6.28      1.52 o 
   3   5   1       34.19       36.21      5.10 o 
   4   5   1        1.51        0.08      1.46 o 
   5   5   1        4.47        3.50      1.60 o 
   6   5   1        0.09       -0.13      1.48 o 
  -3   6   1        1.66        1.74      4.15 o 
  -2   6   1        1.33        1.46      1.45 o 
  -1   6   1        2.66        1.94      2.83 o 
   0   6   1        1.53        3.55      2.03 o 
   1   6   1        0.52        1.70      3.18 o 
   2   6   1        6.48        7.06      2.98 o 
   3   6   1        4.63        1.27      1.43 o 
 -10   0   2       14.98       16.30      5.28 o 
  -9   0   2        0.21        5.41      3.48 o 
  -8   0   2      183.73      176.17     13.16 o 
  -7   0   2       99.86       89.83      8.99 o 
  -6   0   2        2.51       -0.30      1.88 o 
  -5   0   2      709.53      642.26     19.49 o 
  -4   0   2      222.32      237.44      4.86 o 
  -3   0   2     3039.02     2966.22     27.99 o 
  -2   0   2     9696.20     9217.69    142.16 o 
  -1   0   2     1514.59     1321.39     13.10 o 
   1   0   2     7498.10     8043.18     42.61 o 
   2   0   2      644.34      572.44     11.53 o 
   3   0   2      928.00      898.77     10.01 o 
   4   0   2      295.47      345.89      7.03 o 
   5   0   2       50.17       53.34      3.18 o 
   6   0   2      278.10      287.47     11.59 o 
   7   0   2        4.98        1.30      2.66 o 
   8   0   2       17.07       11.04      4.17 o 
   9   0   2       43.17       47.13      7.70 o 
  10   0   2       19.51       19.73      5.33 o 
 -10   1   2        0.30        3.33      2.22 o 
  -9   1   2        0.07        1.21      1.72 o 
  -8   1   2       26.68       25.93      2.54 o 
  -7   1   2       25.23       25.69      4.99 o 
  -6   1   2      134.62      133.80      5.63 o 
  -5   1   2       66.93       65.60      3.68 o 
  -4   1   2      762.80      782.53     11.21 o 
  -3   1   2     3272.68     3336.63     26.80 o 
  -2   1   2    18522.07    19230.13    103.55 o 
  -1   1   2     1909.37     1890.13     14.24 o 
   0   1   2       22.39       28.54      2.54 o 
   1   1   2      403.86      385.05      3.92 o 
   2   1   2     3662.51     3613.96     17.68 o 
   3   1   2      518.71      474.29      5.63 o 
   4   1   2      523.92      542.16      8.82 o 
   5   1   2      240.41      252.71      6.76 o 
   6   1   2        7.95        8.03      1.48 o 
   7   1   2        7.96        9.65      2.62 o 
   8   1   2      145.88      159.45      7.10 o 
   9   1   2        4.00        1.13      1.41 o 
  10   1   2        4.17        1.64      2.17 o 
  -9   2   2        3.25        2.90      2.00 o 
  -8   2   2        1.44        1.00      1.46 o 
  -7   2   2        0.02       -0.65      1.90 o 
  -6   2   2       96.29       92.05      4.93 o 
  -5   2   2        0.87        0.70      0.97 o 
  -4   2   2       96.26      107.60      3.87 o 
  -3   2   2        9.03       15.48      1.51 o 
  -2   2   2      256.70      271.59      5.98 o 
  -1   2   2      813.69      845.22      7.76 o 
   0   2   2      177.99      180.99      3.09 o 
   1   2   2        8.00        8.34      0.79 o 
   2   2   2       20.23       25.61      1.53 o 
   3   2   2        2.02        1.32      0.78 o 
   4   2   2      344.94      356.08      7.40 o 
   5   2   2       36.10       33.75      1.91 o 
   6   2   2       75.37       70.81      4.17 o 
   7   2   2        1.68        4.02      2.29 o 
   8   2   2        8.51        4.44      2.15 o 
   9   2   2        0.00        0.98      1.66 o 
  -9   3   2        0.09        1.47      5.04 o 
  -8   3   2        5.03        3.41      4.14 o 
  -7   3   2       27.07       22.28      3.54 o 
  -6   3   2        0.02        1.28      2.07 o 
  -5   3   2      144.23      149.90      6.14 o 
  -4   3   2      132.81      130.49      5.81 o 
  -3   3   2        0.73        2.08      1.11 o 
  -2   3   2       62.02       63.02      3.48 o 
  -1   3   2        0.03       -0.43      0.79 o 
   0   3   2      141.74      128.78      3.30 o 
   1   3   2      112.31      112.05      3.76 o 
   2   3   2      796.55      833.63      8.90 o 
   3   3   2       42.74       44.01      2.31 o 
   4   3   2        1.75        2.03      1.08 o 
   5   3   2        6.42        6.58      1.96 o 
   6   3   2       52.64       52.39      2.93 o 
   7   3   2       11.74       11.09      2.80 o 
   8   3   2       15.54       15.35      3.29 o 
   9   3   2       20.52       25.98      4.20 o 
  -8   4   2       12.22       16.87      3.48 o 
  -7   4   2        5.39        8.21      2.92 o 
  -6   4   2        2.77        2.78      1.94 o 
  -5   4   2        2.57        5.08      1.82 o 
  -4   4   2      219.47      221.01      7.16 o 
  -3   4   2      170.07      162.93      5.87 o 
  -2   4   2       70.97       69.65      3.79 o 
  -1   4   2       47.83       45.65      2.54 o 
   0   4   2       12.21       10.85      1.31 o 
   1   4   2        8.95        8.76      1.30 o 
   2   4   2        0.01        0.61      0.92 o 
   3   4   2        3.02        2.56      1.20 o 
   4   4   2       17.47       16.98      2.04 o 
   5   4   2        9.09        4.09      1.27 o 
   6   4   2        2.95        1.66      3.43 o 
   7   4   2       13.86       17.11      3.30 o 
   8   4   2       37.04       39.50      4.94 o 
  -6   5   2       10.15       13.18      3.11 o 
  -5   5   2        1.77        0.12      1.84 o 
  -4   5   2      148.48      154.58      8.26 o 
  -3   5   2       11.08       12.95      2.00 o 
  -2   5   2        7.12        7.83      2.49 o 
  -1   5   2        0.55       -0.91      0.95 o 
   0   5   2       91.09       95.31      3.99 o 
   1   5   2       16.38       17.70      1.85 o 
   2   5   2      107.48       97.15      7.60 o 
   3   5   2       28.02       25.62      3.24 o 
   4   5   2        0.10        0.80      3.96 o 
   5   5   2        0.25       -1.73      1.73 o 
   6   5   2        2.61       -0.29      1.28 o 
  -3   6   2        0.69        2.03      1.78 o 
  -2   6   2       28.91       37.60      4.25 o 
  -1   6   2       10.70        8.77      3.64 o 
   0   6   2       33.99       35.89      4.35 o 
   1   6   2       14.35       13.96      2.66 o 
   2   6   2        3.11       -0.63      4.01 o 
   3   6   2       14.27        7.83      3.46 o 
 -10   1   3       14.39       10.96      3.20 o 
  -9   1   3        2.35        2.66      3.41 o 
  -8   1   3        5.41        6.47      1.59 o 
  -7   1   3       12.98       10.80      2.27 o 
  -6   1   3       30.25       29.05      2.44 o 
  -5   1   3       29.22       24.15      2.45 o 
  -4   1   3      463.94      479.22     10.88 o 
  -3   1   3       16.62        8.99      1.66 o 
  -2   1   3      728.93      715.84     10.37 o 
  -1   1   3     7012.47     6834.21     51.35 o 
   0   1   3      214.91      220.96      7.15 o 
   1   1   3       52.59       51.21      3.96 o 
   2   1   3       49.17       40.51      1.52 o 
   3   1   3      120.50      120.35      3.21 o 
   4   1   3       28.14       30.03      2.20 o 
   5   1   3      224.37      231.06      5.68 o 
   6   1   3       18.48       17.05      1.73 o 
   7   1   3       38.86       39.97      3.48 o 
   8   1   3        8.94        5.78      1.92 o 
   9   1   3       54.94       60.27      5.97 o 
  10   1   3       14.62       20.56      4.05 o 
  -9   2   3        6.87        8.78      6.00 o 
  -8   2   3       22.24       19.24      3.49 o 
  -7   2   3        0.02        0.56      2.03 o 
  -6   2   3       21.46       19.05      3.12 o 
  -5   2   3       14.39       14.54      1.86 o 
  -4   2   3     1241.79     1237.21     20.29 o 
  -3   2   3      208.54      208.39      4.91 o 
  -2   2   3       72.41       69.66      2.60 o 
  -1   2   3       73.18       68.77      2.68 o 
   0   2   3        0.73        0.79      0.48 o 
   1   2   3       76.27       70.35      1.78 o 
   2   2   3      824.35      832.58      7.88 o 
   3   2   3      286.31      297.90      5.87 o 
   4   2   3      207.39      222.59      4.81 o 
   5   2   3        3.03        5.07      1.02 o 
   6   2   3       87.51       83.34      4.66 o 
   7   2   3       42.49       41.84      4.41 o 
   8   2   3       42.90       43.58      3.86 o 
   9   2   3        1.75        4.72      1.81 o 
  -9   3   3        1.13        2.98      2.10 o 
  -8   3   3        1.53        0.34      2.09 o 
  -7   3   3        5.48        2.43      2.02 o 
  -6   3   3        3.04        0.90      1.71 o 
  -5   3   3      851.92      878.37     14.88 o 
  -4   3   3        0.05        0.05      1.05 o 
  -3   3   3      387.57      372.98      8.20 o 
  -2   3   3       19.80       19.32      1.95 o 
  -1   3   3      526.42      512.06      8.49 o 
   0   3   3      267.07      249.66      4.43 o 
   1   3   3      574.57      595.46      6.92 o 
   2   3   3        1.77        2.08      0.75 o 
   3   3   3       10.63        7.28      1.07 o 
   4   3   3       30.25       30.44      3.85 o 
   5   3   3       26.56       27.20      2.58 o 
   6   3   3       10.78       10.44      1.57 o 
   7   3   3       56.97       54.64      5.12 o 
   8   3   3        0.01        0.58      2.73 o 
   9   3   3        6.90        8.28      2.03 o 
  -8   4   3        0.35       -3.04      3.23 o 
  -7   4   3        9.99        8.67      3.63 o 
  -6   4   3       48.92       42.48      5.51 o 
  -5   4   3      154.13      169.85     10.86 o 
  -4   4   3       42.99       42.73      3.37 o 
  -3   4   3        2.25        1.70      1.49 o 
  -2   4   3       43.67       46.48      3.20 o 
  -1   4   3      119.65      113.42      4.55 o 
   0   4   3        2.80        3.27      0.93 o 
   1   4   3      116.43      118.01      3.68 o 
   2   4   3       38.17       35.28      2.09 o 
   3   4   3       29.33       26.74      2.09 o 
   4   4   3        9.09        9.71      1.55 o 
   5   4   3       20.38       17.26      2.05 o 
   6   4   3        2.29        2.32      1.55 o 
   7   4   3        7.86        8.44      2.50 o 
  -6   5   3        7.68        2.86      3.94 o 
  -5   5   3       16.01       15.98      3.15 o 
  -4   5   3        8.64        6.92      2.23 o 
  -3   5   3        2.67        2.25      1.60 o 
  -2   5   3       31.64       32.98      2.94 o 
  -1   5   3       38.72       48.27      3.40 o 
   0   5   3        5.74        3.49      1.43 o 
   1   5   3      122.14      121.91      4.69 o 
   2   5   3       21.73       20.57      2.89 o 
   3   5   3        0.36       -0.88      1.54 o 
   4   5   3        1.55       -0.75      2.66 o 
   5   5   3        2.26        1.39      1.40 o 
   6   5   3        4.36        5.77      3.78 o 
  -3   6   3        0.95       -1.80      2.65 o 
  -2   6   3       11.27       14.18      4.65 o 
  -1   6   3       15.99       16.52      3.48 o 
   0   6   3       25.62       19.57      3.72 o 
   1   6   3       21.53       26.46      3.02 o 
   2   6   3        4.17        4.24      2.70 o 
   3   6   3        7.51        8.50      4.08 o 
 -10   0   4        0.05        0.49      2.98 o 
  -9   0   4        1.22       -3.42      3.42 o 
  -8   0   4        0.28       -0.66      1.95 o 
  -7   0   4       58.32       67.72      8.19 o 
  -6   0   4      135.78      157.09      7.58 o 
  -5   0   4     1406.97     1361.66     29.17 o 
  -4   0   4        6.61        0.88      1.95 o 
  -3   0   4      449.15      454.00     12.92 o 
  -2   0   4     2855.44     2628.54     58.91 o 
  -1   0   4      320.33      319.28      7.72 o 
   0   0   4     2872.07     2901.52     22.15 o 
   1   0   4     6757.41     6614.71     42.51 o 
   2   0   4      147.67      148.45      6.26 o 
   3   0   4     1171.75     1118.98     13.95 o 
   4   0   4       42.02       42.50      3.17 o 
   5   0   4      628.26      651.80     13.52 o 
   6   0   4       92.03       88.13      5.54 o 
   7   0   4        4.41        3.58      1.26 o 
   8   0   4       35.46       38.54      6.28 o 
   9   0   4        4.79        4.01      3.11 o 
  10   0   4       53.97       52.65      8.27 o 
 -10   1   4       13.13       15.05      3.76 o 
  -9   1   4       14.34       12.98      3.32 o 
  -8   1   4       11.68       12.08      2.26 o 
  -7   1   4       68.39       64.55      5.77 o 
  -6   1   4       33.68       33.53      2.53 o 
  -5   1   4      588.12      579.63      8.75 o 
  -4   1   4      826.02      807.85     14.53 o 
  -3   1   4     1671.75     1642.49     18.86 o 
  -2   1   4      591.45      569.82      9.42 o 
  -1   1   4     2439.44     2437.77     13.55 o 
   0   1   4      203.36      161.14      6.71 o 
   1   1   4      241.40      216.22      5.76 o 
   2   1   4      534.13      555.24      4.67 o 
   3   1   4       23.74       21.00      1.33 o 
   4   1   4       58.81       63.06      2.60 o 
   5   1   4       26.95       24.00      1.75 o 
   6   1   4       40.08       40.87      2.68 o 
   7   1   4        6.84        7.39      2.40 o 
   8   1   4       45.36       44.87      4.90 o 
   9   1   4       44.51       34.49      4.66 o 
  10   1   4        8.00       15.27      4.74 o 
  -9   2   4        0.01       -1.67      2.11 o 
  -8   2   4        0.14        3.56      2.21 o 
  -7   2   4       71.18       73.62      6.07 o 
  -6   2   4       70.94       68.49      6.24 o 
  -5   2   4      336.57      331.74      7.68 o 
  -4   2   4      888.71      882.53     13.11 o 
  -3   2   4      732.79      708.18      9.25 o 
  -2   2   4       97.97       95.65      2.75 o 
  -1   2   4     1155.88     1174.17     11.22 o 
   0   2   4     1624.68     1640.77     16.78 o 
   1   2   4       61.44       59.14      2.23 o 
   2   2   4      723.34      730.09      7.50 o 
   3   2   4        3.82        3.33      0.80 o 
   4   2   4       89.27       97.21      3.22 o 
   5   2   4        3.25        2.19      0.95 o 
   6   2   4      346.14      336.99      7.36 o 
   7   2   4       54.67       53.67      3.37 o 
   8   2   4       36.88       34.16      4.10 o 
   9   2   4       19.13       14.53      2.58 o 
  -9   3   4        4.03        2.48      2.25 o 
  -8   3   4        8.00        5.65      2.30 o 
  -7   3   4       16.01       20.46      4.50 o 
  -6   3   4      398.26      377.22     12.82 o 
  -5   3   4       27.01       24.59      3.61 o 
  -4   3   4       37.78       32.87      2.50 o 
  -3   3   4      143.26      153.20      5.40 o 
  -2   3   4       75.70       80.20      3.66 o 
  -1   3   4       80.63       77.53      3.75 o 
   0   3   4      619.26      658.98     10.02 o 
   1   3   4      101.83      113.08      2.72 o 
   2   3   4      204.55      205.57      3.73 o 
   3   3   4       52.32       57.78      2.35 o 
   4   3   4      239.27      232.00      6.18 o 
   5   3   4        7.14        8.92      1.49 o 
   6   3   4       82.49       78.98      3.59 o 
   7   3   4       22.18       18.31      2.31 o 
   8   3   4       32.13       36.62      3.47 o 
  -8   4   4       14.51       16.82      8.26 o 
  -7   4   4        2.71        1.46      1.71 o 
  -6   4   4       91.85       86.12      6.66 o 
  -5   4   4        0.05        1.34      2.17 o 
  -4   4   4       14.57       11.02      2.07 o 
  -3   4   4       14.88       12.28      1.69 o 
  -2   4   4      118.96      114.54      8.00 o 
  -1   4   4       26.91       26.29      2.31 o 
   0   4   4       20.65       21.37      2.01 o 
   1   4   4       17.24       17.53      1.47 o 
   2   4   4        3.52        2.14      0.78 o 
   3   4   4        0.02        0.45      0.84 o 
   4   4   4        2.50        0.80      0.88 o 
   5   4   4       26.64       27.17      2.39 o 
   6   4   4        2.81        4.70      1.99 o 
   7   4   4        0.03       -0.05      1.37 o 
  -6   5   4       10.82       18.93      3.67 o 
  -5   5   4        1.82        5.44      2.33 o 
  -4   5   4       34.97       36.89      4.34 o 
  -3   5   4       12.25       10.02      3.82 o 
  -2   5   4        7.30        6.05      1.99 o 
  -1   5   4        9.50        7.74      1.78 o 
   0   5   4       47.40       51.08      4.51 o 
   1   5   4        2.42        2.63      1.53 o 
   2   5   4       14.09       12.67      2.30 o 
   3   5   4       15.72       14.20      3.35 o 
   4   5   4        0.14        2.22      4.16 o 
   5   5   4        8.55       10.41      2.46 o 
   6   5   4       52.30       59.25      8.95 o 
  -3   6   4        3.03        2.99      2.90 o 
  -2   6   4        8.53        6.73      3.48 o 
  -1   6   4        8.51        7.41      2.18 o 
   0   6   4       19.98       17.09      3.12 o 
   1   6   4       40.06       49.69      8.05 o 
   2   6   4        0.04       -0.51      3.13 o 
 -10   1   5        1.53       -0.82      1.76 o 
  -9   1   5       16.21       12.26      5.26 o 
  -8   1   5        0.32        1.03      1.29 o 
  -7   1   5       44.09       42.90      3.40 o 
  -6   1   5        1.71        0.72      1.53 o 
  -5   1   5      100.81      101.02      3.05 o 
  -4   1   5      129.89      123.97      5.74 o 
  -3   1   5     1224.10     1237.51     13.23 o 
  -2   1   5       24.81       22.68      1.66 o 
  -1   1   5     1126.97     1067.95      8.03 o 
   0   1   5      273.37      259.75      6.66 o 
   1   1   5      190.27      177.93      2.46 o 
   2   1   5       21.32       22.50      1.16 o 
   3   1   5      736.23      780.90      8.96 o 
   4   1   5       96.98      102.08      4.23 o 
   5   1   5      171.22      179.78      5.04 o 
   6   1   5        9.89        8.35      1.78 o 
   7   1   5      108.03      112.49      6.87 o 
   8   1   5        1.02       -1.26      2.00 o 
   9   1   5       23.18       22.97      3.88 o 
  -9   2   5       26.69       24.57      4.20 o 
  -8   2   5       35.81       37.69      3.61 o 
  -7   2   5      278.09      290.25     11.62 o 
  -6   2   5        6.90        9.58      2.96 o 
  -5   2   5       17.21       12.39      1.74 o 
  -4   2   5        1.81        3.98      1.83 o 
  -3   2   5     2610.33     2708.50     22.25 o 
  -2   2   5       50.94       58.03      2.43 o 
  -1   2   5      409.07      447.84      6.13 o 
   0   2   5      414.97      406.41      5.03 o 
   1   2   5      138.83      132.39      3.17 o 
   2   2   5       11.20       12.64      0.98 o 
   3   2   5       58.14       50.00      1.73 o 
   4   2   5      109.22      106.03      2.90 o 
   5   2   5      403.90      437.02      7.44 o 
   6   2   5       12.07       14.61      1.77 o 
   7   2   5      211.50      204.50      6.25 o 
   8   2   5        2.04        2.18      1.57 o 
   9   2   5       41.59       43.07      5.11 o 
  -9   3   5        0.17        1.86      2.79 o 
  -8   3   5       57.62       52.32     10.32 o 
  -7   3   5       68.57       70.95      6.24 o 
  -6   3   5       26.14       30.07      4.11 o 
  -5   3   5        8.74       10.14      2.91 o 
  -4   3   5       50.30       51.17      3.11 o 
  -3   3   5       61.04       53.12      3.35 o 
  -2   3   5       19.33       21.57      2.36 o 
  -1   3   5       89.09      102.07      8.58 o 
   0   3   5       17.21       14.39      1.37 o 
   1   3   5      142.48      165.97      6.55 o 
   2   3   5       18.71       20.08      1.79 o 
   3   3   5       41.01       37.68      1.87 o 
   4   3   5       71.29       71.44      4.96 o 
   5   3   5       40.67       40.21      2.15 o 
   6   3   5        4.76        3.39      1.01 o 
   7   3   5        2.33        0.62      1.49 o 
   8   3   5       12.97        6.44      1.70 o 
  -7   4   5        1.15        0.84      1.65 o 
  -6   4   5       68.59       71.69      6.07 o 
  -5   4   5        1.68        1.30      3.42 o 
  -4   4   5        3.34        6.33      1.70 o 
  -3   4   5        8.76        8.39      1.43 o 
  -2   4   5        4.91        4.69      2.02 o 
  -1   4   5       67.89       64.66      3.49 o 
   0   4   5       14.40       17.55      1.78 o 
   1   4   5       44.94       48.04      3.24 o 
   2   4   5        8.54        9.45      1.95 o 
   3   4   5       13.98       12.29      1.00 o 
   4   4   5        0.01        0.66      0.68 o 
   5   4   5        0.70        0.42      1.29 o 
   6   4   5        4.38        4.14      1.22 o 
   7   4   5        4.01        4.75      2.97 o 
  -6   5   5        3.81        6.20      2.29 o 
  -5   5   5        0.29       -0.15      5.40 o 
  -4   5   5        0.37        1.93      1.92 o 
  -3   5   5        4.12        0.64      1.50 o 
  -2   5   5        0.01        0.81      1.90 o 
  -1   5   5       40.29       35.41      4.00 o 
   0   5   5        9.22       10.71      2.16 o 
   1   5   5       16.54       16.49      2.65 o 
   2   5   5        0.50       -0.22      1.46 o 
   3   5   5        4.78        8.79      2.82 o 
   4   5   5        0.71        1.10      1.25 o 
   5   5   5        0.04       -3.07      3.07 o 
  -2   6   5        1.05       -0.99      2.88 o 
  -1   6   5       47.31       53.46      5.22 o 
   0   6   5        0.69        2.03      3.00 o 
   1   6   5       19.77       20.30      3.90 o 
   2   6   5        4.37        2.28      2.98 o 
 -10   0   6        1.95        7.44      3.92 o 
  -9   0   6        1.48        6.85      4.12 o 
  -8   0   6       46.90       48.94      7.53 o 
  -7   0   6       54.77       60.95      7.65 o 
  -6   0   6       97.51       92.41      8.75 o 
  -5   0   6      792.69      765.65     22.15 o 
  -4   0   6      204.31      187.19      9.75 o 
  -3   0   6      133.69      149.82      5.36 o 
  -2   0   6       12.01       10.63      2.03 o 
  -1   0   6      503.06      493.67     11.06 o 
   0   0   6      302.02      287.06      7.58 o 
   1   0   6       71.14       68.71      4.32 o 
   2   0   6     1658.28     1644.85     33.69 o 
   3   0   6       15.81       16.73      2.07 o 
   4   0   6      159.47      159.75     10.03 o 
   5   0   6     1023.77     1062.39     19.30 o 
   6   0   6        0.29       -0.61      1.65 o 
   7   0   6       70.05       66.43      4.08 o 
   8   0   6        7.85        6.91      1.55 o 
   9   0   6       33.07       31.20      6.24 o 
 -10   1   6        0.39        1.60      4.43 o 
  -9   1   6        4.62        7.46      2.69 o 
  -8   1   6       30.31       33.46      6.40 o 
  -7   1   6       63.90       63.32      4.04 o 
  -6   1   6       79.54       81.30      4.34 o 
  -5   1   6       20.33       18.13      1.58 o 
  -4   1   6      355.70      358.86      7.89 o 
  -3   1   6      398.89      411.26      6.66 o 
  -2   1   6      516.48      541.93      6.84 o 
  -1   1   6     1553.37     1507.18     12.54 o 
   0   1   6      187.31      170.99      2.34 o 
   1   1   6      103.17       85.63      1.99 o 
   2   1   6        0.17       -0.31      0.40 o 
   3   1   6     1349.70     1434.81     12.49 o 
   4   1   6       70.37       72.59      3.22 o 
   5   1   6       31.11       31.61      2.55 o 
   6   1   6       12.73       13.60      1.92 o 
   7   1   6       60.28       56.85      3.93 o 
   8   1   6      120.04      115.07      7.92 o 
   9   1   6       30.57       33.81      4.79 o 
  -9   2   6       43.34       61.71      6.43 o 
  -8   2   6       56.34       55.97      4.33 o 
  -7   2   6       69.98       62.68      2.65 o 
  -6   2   6      368.26      354.44     17.21 o 
  -5   2   6       36.17       37.87      3.16 o 
  -4   2   6      285.19      248.38      8.95 o 
  -3   2   6      952.42      960.58     19.45 o 
  -2   2   6      377.51      444.27      7.96 o 
  -1   2   6      200.08      195.17      4.74 o 
   0   2   6      254.56      245.00      6.81 o 
   1   2   6       38.63       39.49      4.89 o 
   2   2   6      385.87      403.28      5.55 o 
   3   2   6       11.41        8.92      0.84 o 
   4   2   6      226.60      227.61      4.20 o 
   5   2   6       27.54       28.10      2.02 o 
   6   2   6        3.54        2.00      1.07 o 
   7   2   6      171.41      168.47      6.58 o 
   8   2   6        6.61        8.24      2.36 o 
   9   2   6        2.43       -0.70      4.91 o 
  -8   3   6       72.08       73.85      6.68 o 
  -7   3   6        7.55       14.08      3.87 o 
  -6   3   6       31.83       22.26      3.61 o 
  -5   3   6      365.48      374.51     12.23 o 
  -4   3   6      130.90      117.04      5.16 o 
  -3   3   6      160.18      160.12      5.68 o 
  -2   3   6       42.57       52.81      2.62 o 
  -1   3   6      205.73      221.19      4.74 o 
   0   3   6       19.54       18.39      1.35 o 
   1   3   6        3.48        4.30      1.01 o 
   2   3   6        0.10        1.00      0.83 o 
   3   3   6      213.74      227.37      5.76 o 
   4   3   6       37.31       31.90      1.76 o 
   5   3   6      343.80      325.00      5.71 o 
   6   3   6       48.44       39.20      2.26 o 
   7   3   6        3.64        1.97      1.29 o 
   8   3   6        0.04       -1.60      1.60 o 
  -7   4   6        9.50        7.61      5.39 o 
  -6   4   6        1.48        1.77      1.95 o 
  -5   4   6        0.35        0.30      1.65 o 
  -4   4   6        9.36        2.89      1.52 o 
  -3   4   6      108.76      111.07      4.45 o 
  -2   4   6        3.45        2.80      1.31 o 
  -1   4   6       92.53       96.75      4.20 o 
   0   4   6       26.75       24.53      3.27 o 
   1   4   6       82.57       83.37      4.38 o 
   2   4   6      143.71      144.40      5.69 o 
   3   4   6       23.31       26.03      2.64 o 
   4   4   6       45.14       48.12      3.67 o 
   5   4   6        9.17        9.56      1.24 o 
   6   4   6       41.73       43.58      4.26 o 
   7   4   6        5.46        0.90      2.85 o 
  -6   5   6        1.78        1.51      3.14 o 
  -5   5   6        0.25       -1.76      1.76 o 
  -4   5   6        0.58       -1.97      2.30 o 
  -3   5   6        3.48        3.69      1.79 o 
  -2   5   6       17.29       16.72      2.67 o 
  -1   5   6       65.19       72.47      4.59 o 
   0   5   6        0.21       -1.40      1.40 o 
   1   5   6       25.79       26.51      3.00 o 
   2   5   6       12.60       12.52      2.11 o 
   3   5   6        2.48        5.72      1.65 o 
   4   5   6        5.76        7.95      3.63 o 
   5   5   6        0.99       -0.38      2.14 o 
  -2   6   6       15.29       21.79      5.84 o 
  -1   6   6        2.29        1.49      2.43 o 
   0   6   6        2.31        5.51      3.76 o 
   1   6   6        4.00        5.21      2.27 o 
   2   6   6       33.67       42.60      7.48 o 
 -10   1   7       22.71       21.41      6.20 o 
  -9   1   7       40.04       45.07      5.48 o 
  -8   1   7       22.54       24.88      4.44 o 
  -7   1   7        1.21        0.92      1.72 o 
  -6   1   7        0.66        2.07      1.60 o 
  -5   1   7        3.87        3.56      0.99 o 
  -4   1   7      143.57      154.01      5.36 o 
  -3   1   7      351.80      358.82      6.48 o 
  -2   1   7      335.82      312.71      5.57 o 
  -1   1   7       73.67       80.99      2.37 o 
   0   1   7       67.76       72.01      1.56 o 
   1   1   7      703.81      742.05      7.16 o 
   2   1   7      749.68      742.74      6.00 o 
   3   1   7      234.09      252.58      4.65 o 
   4   1   7       11.64        7.34      1.77 o 
   5   1   7       38.88       33.43      2.13 o 
   6   1   7       37.47       37.23      4.24 o 
   7   1   7       29.20       30.99      3.10 o 
   8   1   7        8.73        9.32      2.89 o 
   9   1   7       21.53       22.96      4.20 o 
  -9   2   7        4.46        4.08      2.10 o 
  -8   2   7       19.31       22.31      3.10 o 
  -7   2   7       11.63       14.50      1.84 o 
  -6   2   7      203.95      191.82     11.15 o 
  -5   2   7      382.36      374.91     11.55 o 
  -4   2   7        2.82        2.54      1.41 o 
  -3   2   7       55.16       62.85      4.10 o 
  -2   2   7        3.96       10.65      1.50 o 
  -1   2   7      144.68      147.78      4.65 o 
   0   2   7      377.49      359.43      4.36 o 
   1   2   7     1392.36     1461.36     20.58 o 
   2   2   7       39.66       42.45      3.67 o 
   3   2   7        1.30        1.67      0.57 o 
   4   2   7      424.50      457.73      6.32 o 
   5   2   7       15.64       16.89      3.40 o 
   6   2   7       24.66       23.12      2.33 o 
   7   2   7       11.16       14.55      2.22 o 
   8   2   7       17.97       12.76      5.79 o 
   9   2   7       30.78       37.14      4.66 o 
  -8   3   7        0.01        0.06      1.97 o 
  -7   3   7       68.62       63.76      6.09 o 
  -6   3   7       12.16       11.57      2.88 o 
  -5   3   7      110.54      124.07      7.26 o 
  -4   3   7       23.22       16.97      2.27 o 
  -3   3   7       30.40       24.79      2.50 o 
  -2   3   7       36.60       34.01      2.91 o 
  -1   3   7       85.69       93.47      3.03 o 
   0   3   7       17.58       16.39      1.40 o 
   1   3   7        7.10        6.28      1.06 o 
   2   3   7      148.35      151.29      5.05 o 
   3   3   7        4.78        5.36      1.91 o 
   4   3   7        0.08        0.60      0.64 o 
   5   3   7      317.39      310.68      5.43 o 
   6   3   7        0.00        0.98      0.92 o 
   7   3   7       40.17       37.49      3.14 o 
   8   3   7        0.42       -1.43      1.67 o 
  -7   4   7        0.00        3.69      2.25 o 
  -6   4   7        2.26        1.91      1.83 o 
  -5   4   7       21.41       18.74      3.25 o 
  -4   4   7        0.21       -1.26      1.26 o 
  -3   4   7       34.91       38.23      3.08 o 
  -2   4   7        2.60        3.41      2.08 o 
  -1   4   7      115.46      118.07      4.15 o 
   0   4   7        0.26        0.76      0.94 o 
   1   4   7       26.84       28.60      3.75 o 
   2   4   7        1.21        2.79      1.24 o 
   3   4   7       91.69       83.73      4.11 o 
   4   4   7        3.86        2.87      1.29 o 
   5   4   7       31.74       22.91      2.86 o 
   6   4   7        2.70        2.45      1.97 o 
   7   4   7        7.49       15.13      4.95 o 
  -5   5   7       11.47       11.06      2.67 o 
  -4   5   7        0.00        1.50      1.56 o 
  -3   5   7        5.10        4.63      2.17 o 
  -2   5   7       28.76       24.95      6.16 o 
  -1   5   7        2.54        1.61      1.19 o 
   0   5   7        5.77        6.56      2.03 o 
   1   5   7        0.00        0.91      1.19 o 
   2   5   7        9.37        9.69      1.79 o 
   3   5   7        0.75        0.94      2.84 o 
   4   5   7        0.97        2.88      3.53 o 
   5   5   7       18.00       15.30      5.19 o 
  -1   6   7        3.61        5.97      3.38 o 
   0   6   7        1.66        7.01      3.95 o 
   1   6   7       15.70       24.66      6.00 o 
 -10   0   8        8.09        8.48      4.88 o 
  -9   0   8        5.31        6.24      3.97 o 
  -8   0   8        4.48        3.06      2.83 o 
  -7   0   8        0.04       -0.06      2.69 o 
  -6   0   8       15.59       16.98      4.06 o 
  -5   0   8      110.19      126.39      6.57 o 
  -4   0   8       70.40       82.03      4.70 o 
  -3   0   8      434.71      435.40     10.10 o 
  -2   0   8      188.32      176.97      4.86 o 
  -1   0   8       98.10      110.30      4.09 o 
   0   0   8       70.20       66.26      3.10 o 
   1   0   8     1813.79     1930.76     18.20 o 
   2   0   8        0.01        1.10      1.03 o 
   3   0   8        1.07       22.82     22.10 o 
   4   0   8       59.89       50.92      3.61 o 
   5   0   8      231.56      250.42     11.35 o 
   6   0   8       16.06       15.50      2.10 o 
   7   0   8      261.70      279.34     11.66 o 
   8   0   8      268.78      291.47      9.18 o 
   9   0   8       29.69       36.49      6.91 o 
  -9   1   8       20.57       24.23      4.56 o 
  -8   1   8       52.20       59.78      6.01 o 
  -7   1   8       63.29       57.76      3.96 o 
  -6   1   8       41.26       42.79      2.69 o 
  -5   1   8      128.45      135.07      3.74 o 
  -4   1   8      124.34      142.54      5.31 o 
  -3   1   8      109.97      120.32      3.82 o 
  -2   1   8       54.69       56.61      2.41 o 
  -1   1   8      704.61      711.22     12.37 o 
   0   1   8      146.47      144.18      2.73 o 
   1   1   8       32.58       35.24      1.45 o 
   2   1   8      976.03     1072.69      7.63 o 
   3   1   8      664.29      692.36      7.99 o 
   4   1   8      559.19      554.78      7.67 o 
   5   1   8      184.54      188.93      4.77 o 
   6   1   8       79.25       72.23      4.53 o 
   7   1   8       36.04       39.39      3.39 o 
   8   1   8       55.13       54.82      5.43 o 
   9   1   8       82.95       89.59      7.14 o 
  -9   2   8        6.92        7.66      2.74 o 
  -8   2   8       55.89       47.12      7.87 o 
  -7   2   8       38.76       39.19      2.98 o 
  -6   2   8       29.20       25.29      3.85 o 
  -5   2   8        3.93        3.61      1.74 o 
  -4   2   8      135.28      141.05      4.32 o 
  -3   2   8      252.78      234.01      7.78 o 
  -2   2   8      203.89      210.90      5.67 o 
  -1   2   8        1.23       -0.68      1.07 o 
   0   2   8      117.59      122.81      7.55 o 
   1   2   8       27.68       23.30      3.02 o 
   2   2   8      139.12      142.68      6.62 o 
   3   2   8      209.75      202.37      3.68 o 
   4   2   8       29.75       27.49      1.66 o 
   5   2   8       22.68       27.16      2.28 o 
   6   2   8       10.60       10.07      1.91 o 
   7   2   8       55.10       55.62      3.85 o 
   8   2   8        1.01        1.45      1.61 o 
   9   2   8        3.98        3.69      3.40 o 
  -8   3   8        5.23        6.06      4.38 o 
  -7   3   8       54.66       52.35      5.58 o 
  -6   3   8       77.32       81.14      6.35 o 
  -5   3   8      257.63      269.24     10.63 o 
  -4   3   8       32.24       29.56      2.83 o 
  -3   3   8      150.03      147.37      5.69 o 
  -2   3   8      126.86      128.28      4.05 o 
  -1   3   8        2.94        2.36      0.67 o 
   0   3   8      338.69      344.03      6.08 o 
   1   3   8        0.46        0.50      1.48 o 
   2   3   8       12.01       10.03      2.02 o 
   3   3   8      120.25      123.51      3.47 o 
   4   3   8        4.26        6.60      0.91 o 
   5   3   8      239.67      239.20      5.28 o 
   6   3   8       16.45       11.30      2.26 o 
   7   3   8        0.74       -1.14      2.41 o 
   8   3   8        0.79        3.75      3.08 o 
  -7   4   8       35.05       30.22      4.68 o 
  -6   4   8        0.41        1.71      1.81 o 
  -5   4   8        0.10       -2.30      2.75 o 
  -4   4   8       22.80       26.22      2.77 o 
  -3   4   8      131.60      126.78      5.32 o 
  -2   4   8        0.01        0.44      1.24 o 
  -1   4   8       26.78       30.09      2.72 o 
   0   4   8       93.50      105.06      3.81 o 
   1   4   8       16.07       17.81      1.43 o 
   2   4   8       25.52       24.70      1.84 o 
   3   4   8      210.00      198.36     11.85 o 
   4   4   8        0.16        1.62      0.87 o 
   5   4   8        2.17        0.64      1.15 o 
   6   4   8        9.29        9.64      4.07 o 
   7   4   8       21.77       30.59      6.96 o 
  -5   5   8        0.04       -0.03      2.15 o 
  -4   5   8        4.04        3.38      4.04 o 
  -3   5   8        0.03        0.67      1.90 o 
  -2   5   8       23.02       24.02      2.99 o 
  -1   5   8        8.02        5.55      1.53 o 
   0   5   8      144.49      156.81      6.74 o 
   1   5   8       89.78       99.73      4.87 o 
   2   5   8        2.60        1.03      2.89 o 
   3   5   8       11.87       19.65      5.44 o 
   4   5   8       81.55      104.22     11.67 o 
   5   5   8        6.89        1.00      3.37 o 
   0   6   8        1.97       -3.03      3.03 o 
  -9   1   9       41.91       56.57      6.21 o 
  -8   1   9       18.33       19.61      3.73 o 
  -7   1   9        3.75        6.98      4.75 o 
  -6   1   9       25.80       28.56      2.49 o 
  -5   1   9       96.78       98.31      3.62 o 
  -4   1   9       12.35        9.35      1.84 o 
  -3   1   9       52.71       57.97      2.77 o 
  -2   1   9        0.77        0.25      0.79 o 
  -1   1   9      517.66      540.99      6.88 o 
   0   1   9        0.36        0.98      0.53 o 
   1   1   9     1207.86     1220.37      8.85 o 
   2   1   9      224.29      260.27      3.89 o 
   3   1   9      152.86      177.12      3.43 o 
   4   1   9        4.43        6.69      1.15 o 
   5   1   9        1.78        0.81      1.00 o 
   6   1   9        1.99        0.54      1.19 o 
   7   1   9      220.84      227.61      7.84 o 
   8   1   9        7.49        3.52      2.12 o 
   9   1   9        0.53        0.76      3.15 o 
  -9   2   9       29.95       27.05      4.57 o 
  -8   2   9        0.95        5.75      3.77 o 
  -7   2   9       53.03       49.76      3.50 o 
  -6   2   9        3.38        1.77      1.76 o 
  -5   2   9       16.49       17.47      2.30 o 
  -4   2   9        0.68        1.31      1.06 o 
  -3   2   9       25.15       26.67      2.10 o 
  -2   2   9      113.64      114.57      3.92 o 
  -1   2   9       47.50       54.40      2.66 o 
   0   2   9      199.78      201.48      4.70 o 
   1   2   9      628.38      617.68     30.22 o 
   2   2   9      162.22      157.72      8.30 o 
   3   2   9       51.48       50.04      1.85 o 
   4   2   9       37.33       39.16      2.27 o 
   5   2   9        0.65        1.04      0.97 o 
   6   2   9       15.23       13.53      2.28 o 
   7   2   9       35.24       36.76      3.20 o 
   8   2   9        0.01        0.50      3.93 o 
  -8   3   9       13.43       14.24      3.47 o 
  -7   3   9        9.91       11.58      3.17 o 
  -6   3   9        3.01        4.62      2.15 o 
  -5   3   9       39.31       41.10      4.39 o 
  -4   3   9        8.49        7.21      1.64 o 
  -3   3   9      229.38      246.15      8.81 o 
  -2   3   9       12.51        9.60      1.37 o 
  -1   3   9      224.28      226.54      4.54 o 
   0   3   9       97.98       94.81      3.16 o 
   1   3   9        8.28        7.63      1.93 o 
   2   3   9      158.59      177.13      8.60 o 
   3   3   9       12.75       16.10      3.20 o 
   4   3   9       18.46       15.15      3.18 o 
   5   3   9        0.19       -0.26      0.73 o 
   6   3   9       12.58        9.86      2.08 o 
   7   3   9        0.35        1.45      1.81 o 
   8   3   9        1.46        7.16      4.14 o 
  -7   4   9       50.97       47.99      7.61 o 
  -6   4   9       10.18        7.95      2.32 o 
  -5   4   9        1.14        2.24      2.34 o 
  -4   4   9        1.83        2.04      1.21 o 
  -3   4   9       11.23       11.04      1.80 o 
  -2   4   9       25.87       19.66      4.03 o 
  -1   4   9      101.15      113.84      3.71 o 
   0   4   9        0.01        0.08      0.53 o 
   1   4   9        8.11        1.97      2.64 o 
   2   4   9       22.23       22.83      5.31 o 
   3   4   9      297.45      343.91     18.93 o 
   4   4   9       54.11       70.28      8.98 o 
   5   4   9      122.45      135.54     12.74 o 
   6   4   9       20.99       21.16      5.96 o 
  -5   5   9        0.58       -0.46      4.00 o 
  -4   5   9        2.31        4.61      2.11 o 
  -3   5   9        1.06        3.51      1.67 o 
  -2   5   9        0.60        0.06      1.29 o 
  -1   5   9       86.59       88.92     10.07 o 
   0   5   9        3.80        3.60      2.88 o 
   1   5   9        2.92        5.33      3.83 o 
   2   5   9        0.60       -2.26      3.52 o 
   3   5   9       47.53       49.59      7.99 o 
   4   5   9        0.81        1.63      3.43 o 
  -9   0  10       13.51        7.01      3.53 o 
  -8   0  10       19.90       25.98      5.77 o 
  -7   0  10       70.14       75.35      8.76 o 
  -6   0  10       24.97       28.56      5.43 o 
  -5   0  10       64.50       63.55      4.89 o 
  -4   0  10      187.62      226.03      8.27 o 
  -3   0  10     1115.35     1112.27     24.20 o 
  -2   0  10       45.25       54.95      3.54 o 
  -1   0  10      632.50      666.97      9.25 o 
   0   0  10     4942.10     5411.83     69.48 o 
   1   0  10       19.13       15.29      2.60 o 
   2   0  10     2586.52     2797.97     25.57 o 
   3   0  10       41.77       53.04      5.23 o 
   4   0  10      414.69      361.44     14.55 o 
   5   0  10      109.46       93.74      4.53 o 
   6   0  10     1171.66     1196.82     30.12 o 
   7   0  10      363.57      366.79     18.12 o 
   8   0  10      100.43       95.67      6.02 o 
   9   0  10       23.10       20.35      5.16 o 
  -9   1  10       17.90       18.68      4.42 o 
  -8   1  10        8.09        7.81      8.25 o 
  -7   1  10        1.12        4.08      2.33 o 
  -6   1  10       73.31       72.14      4.27 o 
  -5   1  10       40.35       48.58      3.12 o 
  -4   1  10      178.54      183.04      5.73 o 
  -3   1  10       24.94       23.74      1.90 o 
  -2   1  10      153.85      156.29      4.44 o 
  -1   1  10      351.58      346.97     10.05 o 
   0   1  10       32.76       31.26      1.64 o 
   1   1  10       60.05       74.80      2.38 o 
   2   1  10        2.15        5.64      0.99 o 
   3   1  10        1.20        1.20      0.67 o 
   4   1  10      131.79      142.73      3.92 o 
   5   1  10      346.01      345.33      7.10 o 
   6   1  10       12.92       10.51      1.91 o 
   7   1  10       29.60       33.02      5.43 o 
   8   1  10       15.53       23.24      4.68 o 
   9   1  10        6.29       11.31      3.06 o 
  -9   2  10        2.29        2.60      3.27 o 
  -8   2  10        5.78        6.56      3.84 o 
  -7   2  10       26.98       32.05      3.02 o 
  -6   2  10       21.30       15.80      2.55 o 
  -5   2  10       28.79       27.24      2.59 o 
  -4   2  10       14.63       11.44      1.78 o 
  -3   2  10        9.99        6.18      1.12 o 
  -2   2  10       47.46       39.57      2.57 o 
  -1   2  10        7.71        7.78      1.28 o 
   0   2  10       13.79       13.21      1.33 o 
   1   2  10       33.08       32.61      2.30 o 
   2   2  10       62.93       63.46      4.90 o 
   3   2  10      328.39      313.09     10.28 o 
   4   2  10       14.09       12.11      1.39 o 
   5   2  10       36.88       39.14      2.61 o 
   6   2  10       31.57       26.22      2.90 o 
   7   2  10       29.87       35.77      4.23 o 
   8   2  10        0.06       -2.28      3.15 o 
  -8   3  10       23.77       31.43      5.50 o 
  -7   3  10        6.69        6.15      2.99 o 
  -6   3  10        7.06        6.22      2.62 o 
  -5   3  10       39.66       36.38      4.27 o 
  -4   3  10       64.51       62.81      3.94 o 
  -3   3  10       96.77      100.26      5.75 o 
  -2   3  10       84.60       87.20      3.69 o 
  -1   3  10       63.28       65.94      2.65 o 
   0   3  10       60.14       49.05      4.61 o 
   1   3  10       77.25       71.58      5.81 o 
   2   3  10       63.25       75.34      5.91 o 
   3   3  10        7.72        9.06      2.67 o 
   4   3  10       83.76       78.38      6.05 o 
   5   3  10       86.31       84.06      4.16 o 
   6   3  10       15.50       17.62      2.39 o 
   7   3  10        0.22       -3.18      3.18 o 
  -7   4  10        1.37        3.61      2.14 o 
  -6   4  10        2.19        1.59      4.41 o 
  -5   4  10        0.59        1.91      4.22 o 
  -4   4  10       92.79       98.79      5.09 o 
  -3   4  10       62.52       60.26      3.67 o 
  -2   4  10      199.06      186.78      7.24 o 
  -1   4  10       67.12       67.83      2.68 o 
   0   4  10       62.03       62.54      5.14 o 
   1   4  10        3.58       -3.07      3.15 o 
   2   4  10       41.72       38.64      6.40 o 
   3   4  10      137.61      154.60     13.16 o 
   4   4  10        2.77        5.21      3.51 o 
   5   4  10        1.41        3.16      2.86 o 
   6   4  10        5.58        4.42      3.52 o 
  -5   5  10        0.04       -0.60      4.23 o 
  -4   5  10        3.16        8.78      2.15 o 
  -3   5  10        6.23       17.17      5.54 o 
  -2   5  10        0.11       -4.39      4.39 o 
  -1   5  10        5.20        5.34      3.49 o 
   0   5  10        1.26        1.09      3.05 o 
   1   5  10      167.16      188.43     10.46 o 
   2   5  10        0.02        0.10      3.82 o 
   3   5  10        0.10       -4.36      4.45 o 
   4   5  10       84.40       88.40     10.91 o 
  -9   1  11        2.31        9.61      3.51 o 
  -8   1  11       12.17       11.72      3.19 o 
  -7   1  11        0.65        3.52      2.42 o 
  -6   1  11        2.22        0.62      2.62 o 
  -5   1  11      137.45      147.93      6.13 o 
  -4   1  11       55.34       53.46      2.76 o 
  -3   1  11       13.75        9.43      1.47 o 
  -2   1  11      250.89      240.30      5.63 o 
  -1   1  11      877.51      886.10     10.13 o 
   0   1  11      527.39      536.43      7.51 o 
   1   1  11        1.96        1.54      1.09 o 
   2   1  11        0.83        0.20      0.72 o 
   3   1  11        2.88        3.09      0.73 o 
   4   1  11       28.46       28.68      1.97 o 
   5   1  11      364.07      342.45      7.24 o 
   6   1  11        1.81        1.04      1.42 o 
   7   1  11       98.14      110.35      7.03 o 
   8   1  11       22.20       21.82      3.69 o 
  -9   2  11        5.71        2.43      2.58 o 
  -8   2  11        2.69        3.70      3.77 o 
  -7   2  11        5.82        2.95      2.25 o 
  -6   2  11        3.67        1.87      1.96 o 
  -5   2  11       83.40       89.91      4.34 o 
  -4   2  11      189.96      197.53      5.92 o 
  -3   2  11        0.01        0.35      0.65 o 
  -2   2  11       32.77       37.51      2.04 o 
  -1   2  11      449.60      453.05      7.83 o 
   0   2  11       44.80       45.21      2.31 o 
   1   2  11       92.47      103.20      3.30 o 
   2   2  11      344.59      358.77      9.37 o 
   3   2  11       22.08       22.94      2.12 o 
   4   2  11       34.23       35.01      2.06 o 
   5   2  11        2.95        2.72      1.01 o 
   6   2  11        4.95        1.99      0.95 o 
   7   2  11       12.53       18.53      3.15 o 
   8   2  11        0.26        2.28      1.88 o 
  -8   3  11        2.49        6.29      2.61 o 
  -7   3  11        0.57        5.07     15.93 o 
  -6   3  11       31.16       30.71      4.32 o 
  -5   3  11        2.09        2.73      2.35 o 
  -4   3  11       51.01       47.85      7.40 o 
  -3   3  11       27.29       32.76      5.83 o 
  -2   3  11       33.91       30.62      2.27 o 
  -1   3  11        9.83        8.10      1.04 o 
   0   3  11       97.72      100.36      9.41 o 
   1   3  11       16.67       13.28      3.89 o 
   2   3  11       86.15       91.46      9.27 o 
   3   3  11       26.47       26.50      5.50 o 
   4   3  11        0.02       -0.49      2.25 o 
   5   3  11        0.44       -0.76      6.07 o 
   6   3  11        0.02       -0.02      3.17 o 
   7   3  11       57.00       57.84      9.16 o 
  -6   4  11       33.89       36.95      6.85 o 
  -5   4  11        0.32        1.90      2.76 o 
  -4   4  11        0.07        0.18      1.34 o 
  -3   4  11        8.32        4.19      2.49 o 
  -2   4  11       13.82       13.04      1.58 o 
  -1   4  11       48.63       48.58      2.34 o 
   0   4  11        2.39        2.11      2.87 o 
   1   4  11      128.28      129.59     11.37 o 
   2   4  11       42.49       39.53      6.96 o 
   3   4  11      194.46      218.06     15.74 o 
   4   4  11      102.13       93.19     11.04 o 
   5   4  11        0.43        6.10      3.37 o 
   6   4  11        0.14       -0.93      2.98 o 
  -4   5  11       46.25       48.07      8.07 o 
  -3   5  11       42.98       35.89      7.30 o 
  -2   5  11        0.12        0.06      2.07 o 
  -1   5  11        4.05        6.11      3.80 o 
   0   5  11        1.21        3.12      4.16 o 
   1   5  11        0.96        3.30      2.39 o 
   2   5  11       23.00       31.97      6.91 o 
   3   5  11        0.97        1.10      2.60 o 
   4   5  11        7.12       -0.86      2.94 o 
  -9   0  12        2.50       -0.14      2.84 o 
  -8   0  12       83.43       70.14      9.57 o 
  -7   0  12       15.64        6.28      3.14 o 
  -6   0  12      345.23      357.96     18.02 o 
  -5   0  12        1.32       -2.74      2.75 o 
  -4   0  12        0.88        0.53      1.39 o 
  -3   0  12     1159.42     1192.23     25.70 o 
  -2   0  12        0.32        1.19      2.14 o 
  -1   0  12       57.84       55.96      5.13 o 
   0   0  12      638.60      605.09     77.19 o 
   1   0  12      289.76      343.77      8.60 o 
   2   0  12      426.33      440.72     14.96 o 
   3   0  12       61.95       52.37      5.56 o 
   4   0  12      725.03      681.33     27.52 o 
   5   0  12      154.51      155.95      5.23 o 
   6   0  12      455.83      460.71     10.77 o 
   7   0  12       23.09       24.64      3.67 o 
   8   0  12       20.14       20.27      3.37 o 
  -9   1  12        5.44        4.00      2.69 o 
  -8   1  12       18.08       18.73      3.70 o 
  -7   1  12        3.90        4.10      3.20 o 
  -6   1  12       61.94       67.36      5.67 o 
  -5   1  12       31.98       32.16      4.80 o 
  -4   1  12      117.93      125.56      4.64 o 
  -3   1  12      157.60      163.19      8.15 o 
  -2   1  12      409.23      400.67      7.06 o 
  -1   1  12      554.24      567.24      8.40 o 
   0   1  12       82.02       83.77      2.91 o 
   1   1  12       97.40      108.41      3.00 o 
   2   1  12       17.56       17.49      1.81 o 
   3   1  12      242.02      249.70      5.18 o 
   4   1  12      946.65      961.48     10.63 o 
   5   1  12      140.65      143.07      4.85 o 
   6   1  12       84.79       86.91      4.03 o 
   7   1  12       17.37       18.46      3.37 o 
   8   1  12        4.68        3.65      4.78 o 
  -8   2  12        4.63        4.49      3.04 o 
  -7   2  12        4.53        2.67      3.55 o 
  -6   2  12       24.74       24.86      2.98 o 
  -5   2  12       31.26       30.91      3.13 o 
  -4   2  12       70.47       62.97      3.84 o 
  -3   2  12       22.46       28.82      2.89 o 
  -2   2  12        2.53        1.94      1.24 o 
  -1   2  12       61.39       63.71      2.29 o 
   0   2  12       26.47       31.61      2.33 o 
   1   2  12       17.22       14.34      1.38 o 
   2   2  12       17.96       20.32      1.74 o 
   3   2  12      351.12      346.40      8.14 o 
   4   2  12       36.25       34.37      2.04 o 
   5   2  12       10.75        7.30      1.36 o 
   6   2  12       28.19       29.37      3.43 o 
   7   2  12        8.89        8.42      2.33 o 
   8   2  12        0.44        1.82      3.55 o 
  -7   3  12        0.01        6.85      2.74 o 
  -6   3  12        7.61       12.16      4.87 o 
  -5   3  12       50.29       41.48      7.05 o 
  -4   3  12       63.92       57.26      4.75 o 
  -3   3  12       44.98       35.81      6.33 o 
  -2   3  12      190.30      197.57      7.07 o 
  -1   3  12       47.51       46.49      2.16 o 
   0   3  12       11.54       13.15      4.47 o 
   1   3  12      258.88      296.45     16.29 o 
   2   3  12      196.82      186.75     13.31 o 
   3   3  12       11.59       12.19      4.17 o 
   4   3  12       47.34       50.13      7.76 o 
   5   3  12       28.29       24.43      6.25 o 
   6   3  12       18.44       22.32      6.23 o 
   7   3  12        0.03       -4.13      4.13 o 
  -6   4  12        1.04        5.89      2.33 o 
  -5   4  12       25.86       21.04      3.46 o 
  -4   4  12        7.97        4.30      2.02 o 
  -3   4  12       40.87       42.30      4.10 o 
  -2   4  12       50.72       49.52      2.86 o 
  -1   4  12       73.06       74.79      2.44 o 
   0   4  12        6.11        5.15      3.53 o 
   1   4  12        2.07       -0.30      3.41 o 
   2   4  12      139.35      153.84     13.23 o 
   3   4  12       34.73       24.18      5.50 o 
   4   4  12       33.15       36.53      7.38 o 
   5   4  12        7.90        2.03      2.51 o 
   6   4  12       26.05       31.54      6.81 o 
  -4   5  12       14.11       18.72      5.66 o 
  -3   5  12        3.80        4.14      3.34 o 
  -2   5  12       14.71       12.39      4.56 o 
  -1   5  12        0.94        8.05      3.79 o 
   0   5  12        1.11        2.33      2.73 o 
   1   5  12       13.54       11.56      3.27 o 
   2   5  12      105.86      103.62     11.61 o 
   3   5  12        3.01        2.87      4.41 o 
  -9   1  13        0.90       -2.28      2.28 o 
  -8   1  13        0.31        4.38      2.43 o 
  -7   1  13       47.15       49.59      5.28 o 
  -6   1  13       54.71       57.89      4.84 o 
  -5   1  13       34.26       37.21      3.43 o 
  -4   1  13       10.35        8.69      1.69 o 
  -3   1  13        8.10        8.73      1.84 o 
  -2   1  13       27.69       26.43      2.11 o 
  -1   1  13       73.47       77.73      2.69 o 
   0   1  13      214.48      216.53      4.84 o 
   1   1  13       86.51       94.16      3.32 o 
   2   1  13        3.49        6.45      0.98 o 
   3   1  13      268.18      259.81      4.73 o 
   4   1  13       98.65       91.09      4.90 o 
   5   1  13      139.85      151.98      5.07 o 
   6   1  13       38.93       38.11      3.36 o 
   7   1  13        1.32        0.53      5.08 o 
   8   1  13        5.31        1.24      2.98 o 
  -8   2  13        1.03        0.98      2.91 o 
  -7   2  13       23.82       28.88      3.32 o 
  -6   2  13       18.67       19.22      2.69 o 
  -5   2  13        9.40        9.39      2.39 o 
  -4   2  13      279.67      265.57      7.88 o 
  -3   2  13        1.46        1.78      1.58 o 
  -2   2  13       32.49       33.59      2.35 o 
  -1   2  13        1.36        1.15      0.74 o 
   0   2  13       79.28       85.74      3.85 o 
   1   2  13       87.64       83.28      3.57 o 
   2   2  13       52.01       63.27      3.41 o 
   3   2  13      119.19      103.90      9.81 o 
   4   2  13        4.69        4.46      0.91 o 
   5   2  13      231.75      241.34      9.34 o 
   6   2  13       23.26       22.74      3.37 o 
   7   2  13        1.47       -0.63      1.79 o 
  -7   3  13        1.93       -1.71      2.72 o 
  -6   3  13        0.38       -0.24      2.01 o 
  -5   3  13       69.36       77.42      9.46 o 
  -4   3  13        1.86        0.89      1.51 o 
  -3   3  13      125.72      125.48     11.24 o 
  -2   3  13       18.96       18.55      2.42 o 
  -1   3  13       88.15       83.97      3.45 o 
   0   3  13       30.72       31.28      5.97 o 
   1   3  13      308.83      300.84     17.03 o 
   2   3  13        8.82        7.70      3.49 o 
   3   3  13       12.65        6.79      4.23 o 
   4   3  13       20.31       13.54      5.37 o 
   5   3  13       29.73       34.02      6.79 o 
   6   3  13        1.44        2.24      2.98 o 
   7   3  13        3.93        3.42      3.83 o 
  -6   4  13       39.95       47.66     12.18 o 
  -5   4  13        1.92        3.78      2.55 o 
  -4   4  13        2.01        1.85      4.46 o 
  -3   4  13        0.02       -0.30      1.37 o 
  -2   4  13        1.73        2.63      1.27 o 
  -1   4  13       24.36       26.35      6.08 o 
   0   4  13       11.89        5.25      3.15 o 
   1   4  13      111.99      103.34      7.91 o 
   2   4  13       72.19       78.24      9.82 o 
   3   4  13       49.32       44.46      7.84 o 
   4   4  13        8.88       11.41      4.59 o 
   5   4  13        9.97       18.35      5.59 o 
  -3   5  13        4.64        3.74      2.96 o 
  -2   5  13        0.00       -0.37      2.74 o 
  -1   5  13        9.72       14.01      4.58 o 
   0   5  13       27.53       24.54      6.07 o 
   1   5  13       10.14       11.30      4.90 o 
   2   5  13       17.74       19.93      6.10 o 
   3   5  13        1.95       -1.36      2.80 o 
  -8   0  14       14.76       10.15      4.02 o 
  -7   0  14       13.41       18.29      4.92 o 
  -6   0  14       18.07       22.20      4.93 o 
  -5   0  14       48.52       54.82      5.12 o 
  -4   0  14        0.01       -0.34      1.66 o 
  -3   0  14       59.62       52.61      3.70 o 
  -2   0  14      393.94      416.39     15.35 o 
  -1   0  14       75.26       77.76      4.12 o 
   0   0  14      180.23      165.06      8.75 o 
   1   0  14       98.49      116.33      7.41 o 
   2   0  14      604.08      627.97     11.64 o 
   3   0  14       37.10       33.31      3.01 o 
   4   0  14        0.62        1.99      1.58 o 
   5   0  14       21.58       19.03      2.49 o 
   6   0  14       21.87       19.75      3.53 o 
   7   0  14       24.46       25.68      3.78 o 
   8   0  14      109.08      115.02     11.30 o 
  -8   1  14       39.51       40.71      5.18 o 
  -7   1  14       13.51       13.44      3.41 o 
  -6   1  14       58.69       62.45      4.54 o 
  -5   1  14        8.30        7.16      1.92 o 
  -4   1  14        0.24        1.25      1.38 o 
  -3   1  14       27.61       30.79      2.85 o 
  -2   1  14      321.97      337.28      7.47 o 
  -1   1  14       68.58       77.49      3.96 o 
   0   1  14       33.58       35.27      2.04 o 
   1   1  14        0.08        0.36      0.73 o 
   2   1  14     1198.68     1156.28     11.03 o 
   3   1  14        0.09        0.09      0.78 o 
   4   1  14       49.33       54.02      3.04 o 
   5   1  14       10.65        8.80      1.56 o 
   6   1  14      106.55      102.98      4.60 o 
   7   1  14        0.04       -2.19      2.69 o 
   8   1  14       11.67        3.90      2.10 o 
  -8   2  14        8.04       11.47      3.06 o 
  -7   2  14       23.46       23.10      3.08 o 
  -6   2  14       41.41       36.74      3.66 o 
  -5   2  14       98.66       98.51      6.66 o 
  -4   2  14       46.73       45.49      4.23 o 
  -3   2  14        4.19        2.97      1.88 o 
  -2   2  14       46.44       38.16      2.57 o 
  -1   2  14      121.29      124.07      3.31 o 
   0   2  14      104.88       93.40      5.98 o 
   1   2  14      192.45      178.82      6.90 o 
   2   2  14      451.02      484.83      9.81 o 
   3   2  14        1.75       -0.23      2.86 o 
   4   2  14      335.08      340.20     12.76 o 
   5   2  14        2.67        1.37      2.51 o 
   6   2  14       80.74       84.87      5.81 o 
   7   2  14        2.46        3.19      2.35 o 
  -7   3  14        9.02        3.87      2.21 o 
  -6   3  14        2.93        3.88      2.87 o 
  -5   3  14       17.62       20.33      5.72 o 
  -4   3  14       20.90       13.90      2.62 o 
  -3   3  14       57.90       56.87      7.74 o 
  -2   3  14       14.87       23.18      3.09 o 
  -1   3  14       57.66       60.13      2.54 o 
   0   3  14      625.85      567.11      5.72 o 
   1   3  14       33.82       39.31      4.68 o 
   2   3  14      122.10      109.06     10.66 o 
   3   3  14       87.31       98.87     10.50 o 
   4   3  14       46.30       56.17      8.48 o 
   5   3  14        0.69       -0.66      2.18 o 
   6   3  14        9.86        5.56      3.16 o 
  -5   4  14        1.79        2.30      1.72 o 
  -4   4  14       40.65       35.87      4.16 o 
  -3   4  14        2.59        0.62      1.76 o 
  -2   4  14       29.17       28.73      2.83 o 
  -1   4  14        7.78        1.54      2.73 o 
   0   4  14       42.86       40.81      7.09 o 
   1   4  14        1.14        2.11      2.17 o 
   2   4  14        0.07        1.76      3.27 o 
   3   4  14        4.51        6.86      3.87 o 
   4   4  14        6.07        4.69      4.15 o 
   5   4  14       12.07       13.74      4.94 o 
  -2   5  14        1.23        0.30      2.54 o 
  -1   5  14        0.73        2.82      3.15 o 
   0   5  14        3.04        4.91      3.82 o 
   1   5  14        1.20       -0.85      3.01 o 
   2   5  14        0.41       -3.18      3.38 o 
  -8   1  15        4.16       -0.20      2.90 o 
  -7   1  15        0.01       -1.99      1.99 o 
  -6   1  15       23.20       28.60      4.28 o 
  -5   1  15       22.68       22.69      2.95 o 
  -4   1  15       83.51       80.72      4.03 o 
  -3   1  15       12.29       12.98      1.94 o 
  -2   1  15      118.94      126.44      5.49 o 
  -1   1  15        6.81        7.38      1.91 o 
   0   1  15        1.47        0.90      1.09 o 
   1   1  15        7.89        7.12      1.81 o 
   2   1  15        4.17        1.03      1.26 o 
   3   1  15       24.58       21.63      2.67 o 
   4   1  15      209.15      208.65      5.11 o 
   5   1  15       63.25       66.32      3.56 o 
   6   1  15       40.32       46.52      3.97 o 
   7   1  15        4.29        7.45      2.47 o 
  -7   2  15       36.76       38.63      3.91 o 
  -6   2  15        4.75        4.50      1.99 o 
  -5   2  15        3.55        6.34      2.31 o 
  -4   2  15        0.45        1.54      1.25 o 
  -3   2  15      180.70      168.09      7.61 o 
  -2   2  15      124.37      116.41      4.42 o 
  -1   2  15      292.52      277.30     10.01 o 
   0   2  15       43.52       41.10      1.95 o 
   1   2  15        0.75       -0.09      1.08 o 
   2   2  15      282.73      288.73      8.06 o 
   3   2  15      128.70      140.27     11.97 o 
   4   2  15       58.79       55.01      2.81 o 
   5   2  15        2.08        7.27      2.64 o 
   6   2  15       36.99       34.12      5.22 o 
   7   2  15        3.43        2.73      2.96 o 
  -7   3  15        0.45        1.03      2.69 o 
  -6   3  15       16.13       27.49      6.23 o 
  -5   3  15        1.60       -0.79      2.64 o 
  -4   3  15        5.37        5.73      2.15 o 
  -3   3  15        5.71        5.79      3.28 o 
  -2   3  15       38.68       37.94      3.22 o 
  -1   3  15      111.03      110.89      5.33 o 
   0   3  15        0.96        0.57      0.63 o 
   1   3  15      276.09      287.08     12.27 o 
   2   3  15       79.74       92.70     10.41 o 
   3   3  15        9.93       10.47      4.19 o 
   4   3  15       49.49       62.13      8.91 o 
   5   3  15       47.77       59.31      9.05 o 
   6   3  15        0.45        1.41      2.63 o 
  -5   4  15        9.87       11.13      2.83 o 
  -4   4  15        4.04        6.99      2.36 o 
  -3   4  15        2.68        5.81      1.86 o 
  -2   4  15        3.67        5.10      3.78 o 
  -1   4  15        0.06        1.77      3.47 o 
   0   4  15        1.77        4.71      3.19 o 
   1   4  15        9.80        9.80      4.90 o 
   2   4  15        4.38        3.18      3.34 o 
   3   4  15        0.63        0.83      2.61 o 
   4   4  15        0.04        0.83      2.97 o 
  -1   5  15       28.93       30.31      7.00 o 
   0   5  15       15.04       16.08      5.31 o 
  -8   0  16       50.44       56.01      8.85 o 
  -7   0  16       34.12       36.70      6.83 o 
  -6   0  16       20.73       27.54      5.69 o 
  -5   0  16       26.83       21.54      7.09 o 
  -4   0  16       34.62       33.28      7.50 o 
  -3   0  16        0.01        0.24      1.92 o 
  -2   0  16        3.22        2.44      1.31 o 
  -1   0  16       36.32       31.13      3.61 o 
   0   0  16      935.46      953.41     14.71 o 
   1   0  16       70.02       76.28      4.30 o 
   2   0  16      346.72      334.13      7.56 o 
   3   0  16       41.52       57.69      4.08 o 
   4   0  16      325.88      295.24     11.44 o 
   5   0  16       60.02       57.32      4.10 o 
   6   0  16        8.69       13.25      3.21 o 
   7   0  16       34.50       28.91      4.32 o 
  -8   1  16        0.35       -2.05      2.27 o 
  -7   1  16       17.71       21.16      3.99 o 
  -6   1  16       31.86       31.33      3.62 o 
  -5   1  16       31.63       34.42      3.51 o 
  -4   1  16       26.92       29.46      3.75 o 
  -3   1  16       44.07       44.58      3.00 o 
  -2   1  16        0.02       -1.37      1.63 o 
  -1   1  16       31.89       35.75      2.58 o 
   0   1  16      243.45      243.00      6.98 o 
   1   1  16       31.18       27.61      2.57 o 
   2   1  16        3.72        3.23      1.38 o 
   3   1  16       78.17       83.49      3.68 o 
   4   1  16      221.53      214.87      5.32 o 
   5   1  16        1.14       -0.28      1.44 o 
   6   1  16       86.63       89.10      5.58 o 
   7   1  16       17.18       11.76      2.81 o 
  -7   2  16        0.07        0.94      1.71 o 
  -6   2  16       10.44        9.43      2.37 o 
  -5   2  16        7.32        7.45      2.26 o 
  -4   2  16      145.39      154.81      6.27 o 
  -3   2  16       61.15       60.42      4.86 o 
  -2   2  16      346.45      355.73      8.67 o 
  -1   2  16      170.27      166.35      7.14 o 
   0   2  16      630.44      628.84      9.59 o 
   1   2  16        6.99        4.67      1.38 o 
   2   2  16       35.99       41.62      3.37 o 
   3   2  16       16.11       11.38      1.93 o 
   4   2  16      187.35      188.68     14.28 o 
   5   2  16        2.27        2.51      1.40 o 
   6   2  16        1.92        1.36      2.39 o 
  -6   3  16       25.69       33.55      6.82 o 
  -5   3  16        6.94        6.75      3.47 o 
  -4   3  16       30.38       14.32      4.76 o 
  -3   3  16        7.54        6.61      3.22 o 
  -2   3  16      120.17      120.34      8.47 o 
  -1   3  16       35.25       37.31      3.17 o 
   0   3  16       12.09       11.92      1.47 o 
   1   3  16      114.38      116.34      8.08 o 
   2   3  16      163.68      168.90     13.99 o 
   3   3  16       39.32       42.28      7.52 o 
   4   3  16        2.53        7.44      3.76 o 
   5   3  16        4.13        8.43      3.97 o 
  -4   4  16        2.89       -1.94      4.17 o 
  -3   4  16        8.38        7.49      3.87 o 
  -2   4  16       34.60       31.93      7.17 o 
  -1   4  16        5.06        6.04      3.31 o 
   0   4  16        4.06       10.75      4.59 o 
   1   4  16       36.16       54.11      8.77 o 
   2   4  16        1.30        0.24      3.28 o 
   3   4  16       10.53       12.65      4.86 o 
   4   4  16        0.02       -3.92      3.92 o 
  -7   1  17        1.33        3.21      3.53 o 
  -6   1  17        6.53        5.28      2.35 o 
  -5   1  17        6.47        6.09      2.37 o 
  -4   1  17      138.20      128.12      6.30 o 
  -3   1  17       18.73       19.17      2.26 o 
  -2   1  17        5.93        3.69      1.33 o 
  -1   1  17      206.39      201.56      5.86 o 
   0   1  17        2.02        2.20      1.21 o 
   1   1  17        2.89        4.54      1.54 o 
   2   1  17       11.11       13.21      1.77 o 
   3   1  17        0.05        0.02      1.04 o 
   4   1  17       58.96       64.49      3.05 o 
   5   1  17       44.44       42.13      3.87 o 
   6   1  17        2.68        4.35      2.01 o 
   7   1  17        1.02        4.72      2.17 o 
  -7   2  17        1.41       -1.82      3.09 o 
  -6   2  17       55.52       53.42      4.56 o 
  -5   2  17        3.72        0.00      1.60 o 
  -4   2  17       19.12       14.82      2.25 o 
  -3   2  17      155.55      159.97      7.64 o 
  -2   2  17        4.84        3.83      1.17 o 
  -1   2  17      136.97      128.27      5.43 o 
   0   2  17        0.94        0.43      0.61 o 
   1   2  17      357.49      355.57      9.85 o 
   2   2  17      101.68      100.58      5.29 o 
   3   2  17      224.23      210.03     10.83 o 
   4   2  17       73.80       74.52      9.17 o 
   5   2  17        5.09        3.87      1.55 o 
   6   2  17        7.76        6.85      3.46 o 
  -6   3  17        2.72       -3.46      3.46 o 
  -5   3  17        7.36        2.88      3.06 o 
  -4   3  17        1.69       -0.18      2.22 o 
  -3   3  17        0.93        1.70      3.35 o 
  -2   3  17       35.65       32.81      6.65 o 
  -1   3  17       20.75       28.76      6.60 o 
   0   3  17       55.10       53.08      7.93 o 
   1   3  17       23.88       29.46      6.39 o 
   2   3  17       40.31       41.86      7.37 o 
   3   3  17       16.97       19.16      5.64 o 
   4   3  17       15.11       23.33      6.10 o 
   5   3  17        1.27        1.03      3.54 o 
  -4   4  17        4.67        1.15      2.52 o 
  -3   4  17       13.33        9.26      4.01 o 
  -2   4  17        1.36       -3.86      3.86 o 
  -1   4  17        0.58       -2.79      3.72 o 
   0   4  17       44.64       52.85      8.78 o 
   1   4  17        5.14        6.02      3.23 o 
   2   4  17        0.05       -0.46      2.63 o 
   3   4  17       14.53       15.36      5.05 o 
  -7   0  18       33.15       30.85      6.18 o 
  -6   0  18       10.94        4.48      2.83 o 
  -5   0  18        7.85        5.79      2.83 o 
  -4   0  18       20.77       21.21      3.78 o 
  -3   0  18       79.54       97.89      6.92 o 
  -2   0  18       79.74       75.70      8.34 o 
  -1   0  18      106.51      103.91      6.74 o 
   0   0  18        0.07        2.61      1.66 o 
   1   0  18      120.23      142.38      6.09 o 
   2   0  18      339.68      333.54     19.72 o 
   3   0  18      215.79      202.45     10.01 o 
   4   0  18       33.28       30.21      5.09 o 
   5   0  18        0.23        1.56      2.82 o 
   6   0  18       43.97       40.87      5.21 o 
  -7   1  18        5.17        5.89      5.42 o 
  -6   1  18       13.66       15.10      2.93 o 
  -5   1  18       10.40        6.10      2.22 o 
  -4   1  18       63.19       66.94      4.88 o 
  -3   1  18      177.68      179.62      6.04 o 
  -2   1  18      304.84      321.39      7.49 o 
  -1   1  18        0.77        1.81      1.24 o 
   0   1  18      147.26      144.05      4.91 o 
   1   1  18      281.06      276.51      6.61 o 
   2   1  18      186.40      174.74      4.85 o 
   3   1  18       63.86       62.52      3.36 o 
   4   1  18        0.37        0.68      1.50 o 
   5   1  18        1.10        1.84      1.77 o 
   6   1  18        0.45       -0.14      1.47 o 
  -6   2  18        3.05        2.06      1.86 o 
  -5   2  18       10.45       10.80      2.50 o 
  -4   2  18       75.45       75.09      5.85 o 
  -3   2  18       33.18       32.93      2.92 o 
  -2   2  18       79.56       83.08      4.25 o 
  -1   2  18      122.30      107.97      6.05 o 
   0   2  18       15.09       12.36      1.46 o 
   1   2  18        1.10        0.80      1.36 o 
   2   2  18       12.65       13.05      2.29 o 
   3   2  18       17.91       19.57      5.13 o 
   4   2  18        0.44        1.66      3.19 o 
   5   2  18       27.46       18.88      5.57 o 
   6   2  18       31.56       32.28      7.04 o 
  -5   3  18        0.00        0.61      2.83 o 
  -4   3  18        3.00        9.52      4.44 o 
  -3   3  18       14.43        8.44      4.58 o 
  -2   3  18        9.34       20.86      5.53 o 
  -1   3  18        4.70        6.71      3.69 o 
   0   3  18      104.47      117.88     12.31 o 
   1   3  18       31.33       37.33      7.03 o 
   2   3  18       21.66       25.00      4.00 o 
   3   3  18        0.34       -2.31      2.64 o 
   4   3  18        0.02       -3.36      3.36 o 
  -3   4  18        3.31        7.69      3.98 o 
  -2   4  18        5.83        3.79      2.53 o 
  -1   4  18       18.32       16.64      5.23 o 
   0   4  18       44.98       50.36      8.47 o 
   1   4  18        0.43        0.51      3.16 o 
   2   4  18        7.59       10.70      5.78 o 
  -6   1  19       38.31       42.41      4.33 o 
  -5   1  19       17.38       17.64      2.94 o 
  -4   1  19       41.90       48.86      4.22 o 
  -3   1  19      166.76      155.24      5.79 o 
  -2   1  19        0.09        0.42      2.00 o 
  -1   1  19      139.23      135.72      5.08 o 
   0   1  19       14.97       15.09      2.01 o 
   1   1  19        9.31        7.67      1.52 o 
   2   1  19       23.86       24.04      3.06 o 
   3   1  19        5.33        2.26      1.08 o 
   4   1  19        2.55        2.52      1.14 o 
   5   1  19       14.46       17.01      4.31 o 
   6   1  19        0.78        1.37      2.56 o 
  -6   2  19        0.00        0.05      1.81 o 
  -5   2  19        7.06        8.69      2.42 o 
  -4   2  19       12.48       13.56      3.49 o 
  -3   2  19        0.17       -0.05      1.53 o 
  -2   2  19       49.87       60.39      3.75 o 
  -1   2  19        1.05        0.26      0.95 o 
   0   2  19        4.39        5.64      1.50 o 
   1   2  19       11.05        9.13      3.79 o 
   2   2  19        0.95        2.05      2.12 o 
   3   2  19        1.68        0.57      2.77 o 
   4   2  19        9.06        2.18      3.00 o 
   5   2  19       16.65       20.82      5.91 o 
  -5   3  19       25.93       14.73      5.49 o 
  -4   3  19        0.51       -1.07      2.50 o 
  -3   3  19        4.41        9.34      4.32 o 
  -2   3  19       11.05       11.47      4.36 o 
  -1   3  19      184.61      191.83     15.07 o 
   0   3  19       11.11       15.55      5.13 o 
   1   3  19       51.82       49.34      8.14 o 
   2   3  19       22.82       22.63      9.73 o 
   3   3  19       46.28       51.35      8.42 o 
   4   3  19        0.23        6.04      4.05 o 
  -1   4  19       22.31       15.99      5.53 o 
   0   4  19        3.97        4.06      3.92 o 
   1   4  19       43.12       61.99      9.54 o 
  -6   0  20       29.19       28.29      6.33 o 
  -5   0  20      254.22      286.03     12.97 o 
  -4   0  20      114.61      111.19      8.01 o 
  -3   0  20       46.08       49.64      7.70 o 
  -2   0  20        0.37        0.94      2.02 o 
  -1   0  20      270.63      261.08     11.11 o 
   0   0  20       11.30        6.70      2.41 o 
   1   0  20       66.90       51.53      5.24 o 
   2   0  20        0.59       -1.99      1.99 o 
   3   0  20      145.28      152.07     12.52 o 
   4   0  20        0.52       -2.21      2.29 o 
   5   0  20       41.62       58.49      7.39 o 
  -6   1  20        4.77        6.02      2.36 o 
  -5   1  20        3.55        0.68      3.27 o 
  -4   1  20       57.35       59.74      6.55 o 
  -3   1  20       76.90       73.71      4.97 o 
  -2   1  20       26.67       24.05      2.74 o 
  -1   1  20        4.47        5.06      1.78 o 
   0   1  20        1.77        2.79      1.34 o 
   1   1  20      192.56      187.12      5.77 o 
   2   1  20       32.08       28.82      2.81 o 
   3   1  20        0.10        0.66      0.95 o 
   4   1  20       56.42       57.01      7.29 o 
   5   1  20        0.08        0.63      2.33 o 
  -5   2  20        0.12        0.95      2.43 o 
  -4   2  20        0.17        1.25      1.69 o 
  -3   2  20        2.52        0.63      3.57 o 
  -2   2  20        1.25       -0.28      1.35 o 
  -1   2  20      123.01      127.40      6.33 o 
   0   2  20        5.51        6.61      3.48 o 
   1   2  20        2.75        3.42      2.80 o 
   2   2  20        5.23        1.25      2.55 o 
   3   2  20        1.49        5.06      3.40 o 
   4   2  20        1.98       -2.82      2.82 o 
  -4   3  20        4.78       -1.83      3.49 o 
  -3   3  20        4.02        5.76      3.55 o 
  -2   3  20        5.71        0.92      2.86 o 
  -1   3  20        0.97        0.73      2.70 o 
   0   3  20        0.27        3.03      3.30 o 
   1   3  20        0.31        1.67      3.65 o 
   2   3  20        3.28        7.46      4.11 o 
   3   3  20       41.90       50.07      5.98 o 
  -5   1  21       52.96       52.67      4.80 o 
  -4   1  21       10.98       10.33      3.44 o 
  -3   1  21        4.08        5.01      1.80 o 
  -2   1  21        1.21        2.70      1.61 o 
  -1   1  21        6.16        7.69      1.98 o 
   0   1  21       11.23       11.11      1.86 o 
   1   1  21       43.09       34.31      4.22 o 
   2   1  21        2.35       -1.25      1.59 o 
   3   1  21        2.10        3.68      2.18 o 
   4   1  21        7.42       10.68      3.44 o 
  -5   2  21        0.01       -0.88      1.63 o 
  -4   2  21        3.33        3.71      1.79 o 
  -3   2  21       40.47       33.41      3.92 o 
  -2   2  21       62.81       61.24      8.61 o 
  -1   2  21       21.02       30.20      6.24 o 
   0   2  21        1.80        0.84      3.00 o 
   1   2  21       12.38       11.93      4.34 o 
   2   2  21       30.59       32.91      6.65 o 
   3   2  21       24.78       26.46      4.32 o 
   4   2  21        1.33        6.26      3.24 o 
  -3   3  21        0.99        1.63      2.97 o 
  -2   3  21        1.26        1.90      2.71 o 
  -1   3  21        7.05       10.94      4.62 o 
   0   3  21       11.22       11.71      4.30 o 
   1   3  21        0.25        0.09      2.96 o 
   2   3  21        9.14       10.59      4.18 o 
  -5   0  22       15.32       14.78      4.80 o 
  -4   0  22       72.74       64.25      6.53 o 
  -3   0  22        0.58       -1.36      2.25 o 
  -2   0  22       68.36       66.43      6.34 o 
  -1   0  22       37.66       32.97      4.67 o 
   0   0  22      160.31      145.48      8.52 o 
   1   0  22        0.49        2.65      1.72 o 
   2   0  22       35.98       31.73      7.30 o 
   3   0  22       25.17       24.96      3.71 o 
   4   0  22       26.04       33.65      4.64 o 
  -5   1  22        1.39        3.84      2.37 o 
  -4   1  22        8.81        9.15      2.35 o 
  -3   1  22       30.67       27.24      3.40 o 
  -2   1  22       14.31        8.61      1.96 o 
  -1   1  22        8.79        5.98      1.62 o 
   0   1  22        0.38        2.22      2.24 o 
   1   1  22       82.15       90.24      6.36 o 
   2   1  22        0.18       -0.14      2.12 o 
   3   1  22       11.84       15.25      3.72 o 
   4   1  22        9.37        8.62      2.24 o 
  -4   2  22        0.41       -0.23      2.50 o 
  -3   2  22        5.67        3.94      3.12 o 
  -2   2  22        1.90        4.78      3.51 o 
  -1   2  22       14.96        9.79      4.24 o 
   0   2  22        7.98        9.73      4.08 o 
   1   2  22        4.94        9.03      3.62 o 
   2   2  22        1.89       -1.00      3.14 o 
   3   2  22        0.41       -0.30      3.63 o 
  -4   1  23        0.34       -0.90      1.73 o 
  -3   1  23       17.07       23.54      3.24 o 
  -2   1  23        1.12        0.80      2.52 o 
  -1   1  23        8.88        3.83      2.08 o 
   0   1  23       15.86       23.16      3.60 o 
   1   1  23        6.37        9.72      2.75 o 
   2   1  23        1.81        0.91      3.25 o 
   3   1  23        1.20        1.98      2.27 o 
  -2   2  23        8.01        3.99      3.32 o 
  -1   2  23       28.57       25.73      5.96 o 
   0   2  23        5.15       12.41      4.29 o 
   1   2  23       11.88        6.47      3.81 o 
  -3   0  24        0.25        5.40      2.73 o 
  -2   0  24        0.01        1.67      3.31 o 
  -1   0  24       37.67       49.05      5.55 o 
   0   0  24        2.73        3.32      3.64 o 
   1   0  24        0.17        0.79      1.70 o 
   2   0  24        0.99        2.80      5.08 o 
  -2   1  24       40.90       46.83      6.99 o 
  -1   1  24        4.37        2.42      2.57 o 
   0   1  24        1.62        5.12      3.11 o 
   1   1  24        9.74       10.09      2.63 o 
                                                 
